# Supplementary material for: Diagnostic performance of GeneXpert in tuberculosis–HIV co–infected patients at Asella Teaching and Referral Hospital, Southeastern Ethiopia: A cross sectional study
Source: PLoS One. 2021 Jan 27;16(1):e0242205. doi: 10.1371/journal.pone.0242205 (PMC7840185; doi:10.1371/journal.pone.0242205)
Supplement: S1 Data — (XLS) [file pone.0242205.s002.xls]

## Sheet: Sheet1
GET
FILE='D:\New folder\research\new arsi university TB project last\LAST HIV_TB COINFECTION_1.sav'.
DATASET NAME DataSet1 WINDOW=FRONT.
FREQUENCIES VARIABLES=Q104sex Q201couph Q203fever Q205wheightloss Q210previousTBtreatment Q4071stresult Q213resultofXpert
/ORDER=ANALYSIS.
Frequencies
Notes
Output Created		05-AUG-2020 18:25:59
Comments
Input	Data	D:\New folder\research ew arsi university TB project last\LAST HIV_TB COINFECTION_1.sav
	Active Dataset	DataSet1
	Filter	<none>
	Weight	<none>
	Split File	<none>
	N of Rows in Working Data File	384
Missing Value Handling	Definition of Missing	User-defined missing values are treated as missing.
	Cases Used	Statistics are based on all cases with valid data.
Syntax		FREQUENCIES VARIABLES=Q104sex Q201couph Q203fever Q205wheightloss Q210previousTBtreatment Q4071stresult Q213resultofXpert /ORDER=ANALYSIS.
Resources	Processor Time	00:00:00.02
	Elapsed Time	00:00:00.04
[DataSet1] D:\New folder\research\new arsi university TB project last\LAST HIV_TB COINFECTION_1.sav
Statistics
		Sex of patient	Q201couph	Q203fever	Q205wheightloss	Q210previousTBtreatment	Q4071stresult	Q213resultofXpert
N	Valid	384	384	384	382	384	384	384
	Missing	0	0	0	2	0	0	0
Frequency Table
Sex of patient
		Frequency	Percent	Valid Percent	Cumulative Percent
Valid		1	0.260417	0.260417	0.260417
	male	198	51.5625	51.5625	51.8229
	female	185	48.1771	48.1771	100
	Total	384	100	100
Q201couph
		Frequency	Percent	Valid Percent	Cumulative Percent
Valid	yes	373	97.1354	97.1354	97.1354
	no	11	2.86458	2.86458	100
	Total	384	100	100
Q203fever
		Frequency	Percent	Valid Percent	Cumulative Percent
Valid	yes	299	77.8646	77.8646	77.8646
	no	85	22.1354	22.1354	100
	Total	384	100	100
Q205wheightloss
		Frequency	Percent	Valid Percent	Cumulative Percent
Valid	yes	258	67.1875	67.5393	67.5393
	no	124	32.2917	32.4607	100
	Total	382	99.4792	100
Missing	System	2	0.520833
Total		384	100
Q210previousTBtreatment
		Frequency	Percent	Valid Percent	Cumulative Percent
Valid	yes	84	21.875	21.875	21.875
	no	300	78.125	78.125	100
	Total	384	100	100
Q4071stresult
		Frequency	Percent	Valid Percent	Cumulative Percent
Valid	positive	52	13.5417	13.5417	13.5417
	negative	332	86.4583	86.4583	100
	Total	384	100	100
Q213resultofXpert
		Frequency	Percent	Valid Percent	Cumulative Percent
Valid	positive	79	20.5729	20.5729	20.5729
	negative	305	79.4271	79.4271	100
	Total	384	100	100
FREQUENCIES VARIABLES=Q104sex Q201couph Q203fever Q205wheightloss Q210previousTBtreatment Q4071stresult Q213resultofXpert cxr
/ORDER=ANALYSIS.
Frequencies
Notes
Output Created		05-AUG-2020 18:28:01
Comments
Input	Data	D:\New folder\research ew arsi university TB project last\LAST HIV_TB COINFECTION_1.sav
	Active Dataset	DataSet1
	Filter	<none>
	Weight	<none>
	Split File	<none>
	N of Rows in Working Data File	384
Missing Value Handling	Definition of Missing	User-defined missing values are treated as missing.
	Cases Used	Statistics are based on all cases with valid data.
Syntax		FREQUENCIES VARIABLES=Q104sex Q201couph Q203fever Q205wheightloss Q210previousTBtreatment Q4071stresult Q213resultofXpert cxr /ORDER=ANALYSIS.
Resources	Processor Time	00:00:00.02
	Elapsed Time	00:00:00.01
[DataSet1] D:\New folder\research\new arsi university TB project last\LAST HIV_TB COINFECTION_1.sav
Statistics
		Sex of patient	Q201couph	Q203fever	Q205wheightloss	Q210previousTBtreatment	Q4071stresult	Q213resultofXpert	cxr
N	Valid	384	384	384	382	384	384	384	377
	Missing	0	0	0	2	0	0	0	7
Frequency Table
Sex of patient
		Frequency	Percent	Valid Percent	Cumulative Percent
Valid		1	0.260417	0.260417	0.260417
	male	198	51.5625	51.5625	51.8229
	female	185	48.1771	48.1771	100
	Total	384	100	100
Q201couph
		Frequency	Percent	Valid Percent	Cumulative Percent
Valid	yes	373	97.1354	97.1354	97.1354
	no	11	2.86458	2.86458	100
	Total	384	100	100
Q203fever
		Frequency	Percent	Valid Percent	Cumulative Percent
Valid	yes	299	77.8646	77.8646	77.8646
	no	85	22.1354	22.1354	100
	Total	384	100	100
Q205wheightloss
		Frequency	Percent	Valid Percent	Cumulative Percent
Valid	yes	258	67.1875	67.5393	67.5393
	no	124	32.2917	32.4607	100
	Total	382	99.4792	100
Missing	System	2	0.520833
Total		384	100
Q210previousTBtreatment
		Frequency	Percent	Valid Percent	Cumulative Percent
Valid	yes	84	21.875	21.875	21.875
	no	300	78.125	78.125	100
	Total	384	100	100
Q4071stresult
		Frequency	Percent	Valid Percent	Cumulative Percent
Valid	positive	52	13.5417	13.5417	13.5417
	negative	332	86.4583	86.4583	100
	Total	384	100	100
Q213resultofXpert
		Frequency	Percent	Valid Percent	Cumulative Percent
Valid	positive	79	20.5729	20.5729	20.5729
	negative	305	79.4271	79.4271	100
	Total	384	100	100
cxr
		Frequency	Percent	Valid Percent	Cumulative Percent
Valid	1.00	121	31.5104	32.0955	32.0955
	2.00	256	66.6667	67.9045	100
	Total	377	98.1771	100
Missing	System	7	1.82292
Total		384	100
